# Supplementary material for: Alignment of gene expression profiles from test samples against a reference database: New method for context-specific interpretation of microarray data
Source: BioData Min. 2011 Mar 31;4:5. doi: 10.1186/1756-0381-4-5 (PMC3080808; doi:10.1186/1756-0381-4-5)
Supplement: Additional file 1 — A number of samples in the reference data for each tissue class. A number of samples in the reference data for each tissue class. [file 1756-0381-4-5-S1.XLSX]

## Sheet: Sheet1
Supplementary table 1 A number of samples in the reference data for each tissue class.
Tissue class	Number of samples
Adipose tissue	16
Adrenal gland	14
Adult stem cell	10
Bladder	20
Blood b-cell	12
Blood denritic cell	8
Blood monocyte	12
Blood t-cell	84
Bone marrow granulocyte	8
Brain stem	45
Breast	15
Bronchus	86
Cerebellum	47
Cerebrum	276
Colorectal	21
Corpus callosum	11
Esophagus	12
Hair follicle	16
Heart	53
Hematopoietic stem cell	39
Kidney	77
Liver	15
Lung	37
Lymph node	16
Mesenchymal stem cell	19
Oral cavity	13
Ovary	17
Pancreas	28
Pituitary gland	13
Placenta	77
PNS ganglion	26
Prostate	147
Reticulocyte	58
Salivary gland	9
Spinal cord	13
Spleen	13
Stomach	20
Striated muscle	66
Testis	28
Thymus	53
Thyroid gland	27
Tongue	11
Tonsil	36
Uterus	30
