# Supplementary material for: Alignment of gene expression profiles from test samples against a reference database: New method for context-specific interpretation of microarray data
Source: BioData Min. 2011 Mar 31;4:5. doi: 10.1186/1756-0381-4-5 (PMC3080808; doi:10.1186/1756-0381-4-5)
Supplement: Additional file 4 — Specificities and sensitivites of AGEP. Specificities and sensitivities of the AGEP method in identifying each tissue in LOO analysis. [file 1756-0381-4-5-S4.XLS]

## Sheet: supplementary.table4.txt
Supplementary table 4 Specificities and sensitivities of AGEP method in identifying each tissue in LOO analysis.
Tissue	Specificity	Sensitivity
Adipose tissue	0.9988	0.9333
Adrenal gland	1	0.9333
Adult stem cell	1	0.9091
Bladder	0.9994	0.8636
Blood b-cell	0.9988	1
Blood denritic cell	0.9988	1
Blood monocyte	1	1
Blood t-cell	0.9981	0.9643
Bone marrow granulocyte	1	1
Brain stem	0.9968	0.5714
Breast	0.9988	0.7647
Bronchus	0.9949	1
Cerebellum	0.9994	0.9583
Cerebrum	0.9731	0.9794
Colorectal	0.9982	1
Corpus callosum	1	0.6111
Esophagus	0.997	1
Hair follicle	1	1
Heart	0.9988	1
Hematopoietic stem cell	0.9988	1
Kidney	0.9994	1
Liver	1	1
Lung	0.9994	1
Lymph node	0.9994	0.7143
Mesenchymal stem cell	1	1
Oral cavity	1	0.6842
Ovary	1	0.9444
Pancreas	0.9994	1
Pituitary gland	0.9994	1
Placenta	1	1
PNS ganglion	1	0.8966
Prostate	1	0.9735
Reticulocyte	0.9994	0.9828
Salivary gland	1	1
Spinal cord	0.9994	0.9231
Spleen	1	1
Stomach	0.9994	0.7037
Striated muscle	0.9987	1
Testis	0.9994	1
Thymus	0.995	0.9
Thyroid gland	1	0.9
Tongue	0.9988	0.9
Tonsil	0.9957	0.8529
Uterus	0.9988	0.8485
