# Supplementary material for: Alignment of gene expression profiles from test samples against a reference database: New method for context-specific interpretation of microarray data
Source: BioData Min. 2011 Mar 31;4:5. doi: 10.1186/1756-0381-4-5 (PMC3080808; doi:10.1186/1756-0381-4-5)
Supplement: Additional file 5 — Results of leave-one-out validation. Results of leave-one-out validation of tissue match accuracy of entire reference data. Distribution of primary and secondarily matching tissue types as fractions of samples of each tissue type. [file 1756-0381-4-5-S5.XLS]

## Sheet: LOO.table.290110.txt
Supplementary table 2. Results of leave-one-out validation of tissue match accuracy of entire reference data. Distribution of primary and secondarily matching tissue types as fractions of samples of each tissue type.
Tissue	Primary matches	Secondary matches
Adipose tissue	0.88 Adipose tissue	0.31 Uterus
	0.06 Breast	0.19 Breast
	0.06 Lymph node	0.19 Lung
		0.12 Adrenal gland
		0.06 Adipose tissue
		0.06 Lymph node
		0.06 Oral cavity
Adrenal gland	1 Adrenal gland	0.36 Prostate
		0.29 Stomach
		0.14 Bladder
		0.07 Ovary
		0.07 PNS ganglion
		0.07 Thyroid gland
Adult stem cell	1 Adult stem cell	0.6 Adipose tissue
		0.3 Mesenchymal stem cell
		0.1 Lung
Bladder	0.95 Bladder	0.6 Prostate
	0.05 Uterus	0.15 Pancreas
		0.1 Breast
		0.05 Adipose tissue
		0.05 Colorectal
		0.05 Ovary
Blood b-cell	0.83 Blood b-cell	0.67 Blood t-cell
	0.08 Blood t-cell	0.33 Tonsil
	0.08 Tonsil
Blood denritic cell	0.75 Blood denritic cell	0.75 Tonsil
	0.25 Tonsil	0.25 Blood denritic cell
Blood monocyte	1 Blood monocyte	1 Tonsil
Blood t-cell	0.96 Blood t-cell	0.62 Tonsil
	0.04 Thymus	0.35 Thymus
		0.02 Hematopoietic stem cell
		0.01 Blood t-cell
Bone marrow granulocyte	1 Bone marrow granulocyte	0.62 Tonsil
		0.38 Hematopoietic stem cell
Brain stem	0.89 Brain stem	0.49 Cerebrum
	0.09 Cerebrum	0.33 Spinal cord
	0.02 Corpus callosum	0.11 Brain stem
		0.07 Corpus callosum
Breast	0.87 Breast	0.47 Prostate
	0.07 Adipose tissue	0.2 Oral cavity
	0.07 Uterus	0.2 Stomach
		0.13 Breast
Bronchus	0.91 Bronchus	0.48 Colorectal
	0.05 Stomach	0.29 Bladder
	0.03 Prostate	0.09 Stomach
	0.01 Bladder	0.08 Breast
		0.05 Prostate
		0.01 Salivary gland
Cerebellum	0.98 Cerebellum	0.98 Cerebrum
	0.02 Cerebrum	0.02 Cerebellum
Cerebrum	0.86 Cerebrum	0.55 Brain stem
	0.11 Brain stem	0.32 Cerebellum
	0.02 Corpus callosum	0.08 Cerebrum
	0.01 Cerebellum	0.03 Corpus callosum
	0 Spinal cord	0.03 Spinal cord
Colorectal	0.86 Colorectal	0.71 Stomach
	0.14 Stomach	0.1 Uterus
		0.05 Breast
		0.05 Colorectal
		0.05 Pancreas
		0.05 Prostate
Corpus callosum	1 Corpus callosum	0.45 Brain stem
		0.45 Spinal cord
		0.09 Corpus callosum
Esophagus	0.58 Esophagus	0.58 Oral cavity
	0.33 Oral cavity	0.25 Esophagus
	0.08 Uterus	0.08 Prostate
		0.08 Tongue
Hair follicle	1 Hair follicle	1 Pancreas
Heart	0.96 Heart	0.42 Striated muscle
	0.02 Bladder	0.38 Tongue
	0.02 Thyroid gland	0.08 Prostate
		0.06 Adipose tissue
		0.04 PNS ganglion
		0.02 Adrenal gland
		0.02 Stomach
Hematopoietic stem cell	0.95 Hematopoietic stem cell	0.85 Thymus
	0.03 Blood monocyte	0.08 Tonsil
	0.03 Thymus	0.05 Hematopoietic stem cell
		0.03 Bone marrow granulocyte
Kidney	0.99 Kidney	0.42 Stomach
	0.01 Uterus	0.27 Prostate
		0.16 Thyroid gland
		0.09 Colorectal
		0.03 Adrenal gland
		0.03 Bladder
		0.01 Adipose tissue
Liver	1 Liver	0.53 Kidney
		0.13 Adrenal gland
		0.13 Colorectal
		0.13 Prostate
		0.07 Stomach
Lung	0.97 Lung	0.51 Prostate
	0.03 Breast	0.16 Breast
		0.11 Pancreas
		0.08 Adipose tissue
		0.08 Stomach
		0.03 Lung
		0.03 Thyroid gland
Lymph node	0.94 Lymph node	0.62 Spleen
	0.06 Adrenal gland	0.19 Tonsil
		0.12 Stomach
		0.06 Adipose tissue
Mesenchymal stem cell	1 Mesenchymal stem cell	0.42 Stomach
		0.21 Prostate
		0.16 Adult stem cell
		0.16 Uterus
		0.05 Placenta
Oral cavity	1 Oral cavity	0.77 Esophagus
		0.23 Tongue
Ovary	1 Ovary	0.59 Uterus
		0.24 Prostate
		0.12 Bladder
		0.06 Breast
Pancreas	0.96 Pancreas	0.43 Stomach
	0.04 Prostate	0.29 Prostate
		0.11 Bladder
		0.04 Adult stem cell
		0.04 Colorectal
		0.04 Hair follicle
		0.04 Pancreas
		0.04 Thyroid gland
Pituitary gland	0.92 Pituitary gland	0.15 Brain stem
	0.08 Reticulocyte	0.15 Cerebrum
		0.15 PNS ganglion
		0.15 Prostate
		0.15 Stomach
		0.08 Adrenal gland
		0.08 Thyroid gland
		0.08 Uterus
Placenta	1 Placenta	0.43 Stomach
		0.22 Adipose tissue
		0.17 Lung
		0.12 Pancreas
		0.03 Bladder
		0.01 Breast
		0.01 Prostate
		0.01 Uterus
PNS ganglion	1 PNS ganglion	0.54 Brain stem
		0.19 Pancreas
		0.12 Bladder
		0.08 Prostate
		0.04 Adipose tissue
		0.04 Stomach
Prostate	1 Prostate	0.37 Breast
		0.29 Thyroid gland
		0.14 Uterus
		0.12 Pancreas
		0.05 Stomach
		0.01 Heart
		0.01 Ovary
		0.01 Striated muscle
Reticulocyte	0.98 Reticulocyte	0.48 PNS ganglion
	0.02 Thymus	0.21 Lung
		0.12 Stomach
		0.07 Pituitary gland
		0.05 Pancreas
		0.03 Colorectal
		0.02 Tongue
		0.02 Tonsil
Salivary gland	1 Salivary gland	0.44 Stomach
		0.22 Prostate
		0.11 Bladder
		0.11 Breast
		0.11 Pancreas
Spinal cord	0.92 Spinal cord	0.77 Brain stem
	0.08 Brain stem	0.15 PNS ganglion
		0.08 Spinal cord
Spleen	1 Spleen	0.77 Lymph node
		0.23 Lung
Stomach	0.95 Stomach	0.45 Breast
	0.05 Uterus	0.3 Colorectal
		0.15 Prostate
		0.05 Stomach
		0.05 Uterus
Striated muscle	0.97 Striated muscle	0.8 Heart
	0.02 PNS ganglion	0.11 Tongue
	0.02 Tongue	0.08 Prostate
		0.02 Striated muscle
Testis	0.96 Testis	0.32 Stomach
	0.04 Ovary	0.29 Prostate
		0.14 Bladder
		0.07 Adrenal gland
		0.07 Pancreas
		0.07 Uterus
		0.04 PNS ganglion
Thymus	0.85 Thymus	0.36 Blood t-cell
	0.04 Blood t-cell	0.32 Hematopoietic stem cell
	0.04 Breast	0.09 Tonsil
	0.04 Thyroid gland	0.06 Thymus
	0.02 Adult stem cell	0.04 Lymph node
	0.02 Lymph node	0.04 Stomach
		0.02 Adult stem cell
		0.02 Bladder
		0.02 Mesenchymal stem cell
		0.02 Pancreas
		0.02 Prostate
Thyroid gland	1 Thyroid gland	0.48 Prostate
		0.22 Stomach
		0.11 Tonsil
		0.07 Breast
		0.04 Bladder
		0.04 Lung
		0.04 Thymus
Tongue	0.82 Tongue	0.55 Oral cavity
	0.09 Oral cavity	0.18 Bladder
	0.09 Tonsil	0.09 Esophagus
		0.09 Lymph node
		0.09 Stomach
Tonsil	0.81 Tonsil	0.36 Blood t-cell
	0.11 Lymph node	0.25 Lymph node
	0.03 Bladder	0.11 Blood monocyte
	0.03 Oral cavity	0.11 Tonsil
	0.03 Stomach	0.06 Blood denritic cell
		0.06 Thymus
		0.03 Esophagus
		0.03 Stomach
Uterus	0.93 Uterus	0.43 Ovary
	0.07 PNS ganglion	0.37 Prostate
		0.1 Adipose tissue
		0.07 Stomach
		0.03 Breast
