# Supplementary material for: Alignment of gene expression profiles from test samples against a reference database: New method for context-specific interpretation of microarray data
Source: BioData Min. 2011 Mar 31;4:5. doi: 10.1186/1756-0381-4-5 (PMC3080808; doi:10.1186/1756-0381-4-5)
Supplement: Additional file 6 — Results of tissue match accuracy of external samples. For each randomly chosen sample the primary match is shown as well as classification whether it was perfect match, similar match or incorrect match. 29 samples were censored from the analysis with due to missing reference tissue or due to ambiguous original annotation. [file 1756-0381-4-5-S6.XLSX]

## Sheet: Rand.res.290110.txt
Supplementary table 3 Results of tissue match accuracy of external samples. For each randomly chosen sample the primary match is shown as well as classification whether it was perfect match, similar match or incorrect match. 29 samples were cencored from the analysis with due to missing reference tissue or due to ambigious original annotation.
Anatomical group	Original Annotation	Our Hit	Accuracy
Hematological	lymph nodes	Lymph node	Exact
Hematological	spleen	Spleen	Exact
Hematological	tonsil	Tonsil	Exact
Hematological	thymus	Thymus	Exact
Connectivity and muscular	skeletal muscle	Striated muscle	Exact
Connectivity and muscular	skeletal muscle	Striated muscle	Exact
Connectivity and muscular	skeletal muscle	Striated muscle	Exact
Connectivity and muscular	deltoid muscle	Striated muscle	Exact
Connectivity and muscular	deltoid muscle	Striated muscle	Exact
Connectivity and muscular	deltoid muscle	Striated muscle	Exact
Connectivity and muscular	deltoid muscle	Striated muscle	Exact
Connectivity and muscular	heart	Heart	Exact
Connectivity and muscular	heart atrium	Heart	Exact
Connectivity and muscular	heart atrium	Heart	Exact
Connectivity and muscular	heart ventricle	Heart	Exact
Connectivity and muscular	tongue	Tongue	Exact
Connectivity and muscular	tongue main corpus	Tongue	Exact
Connectivity and muscular	tongue main corpus	Tongue	Exact
Connectivity and muscular	tongue main corpus	Tongue	Exact
Connectivity and muscular	tongue superior with papillae	Tongue	Exact
Connectivity and muscular	adipose tissue	Adipose tissue	Exact
Connectivity and muscular	adipose tissue	Adipose tissue	Exact
Connectivity and muscular	adipose tissue	Adipose tissue	Exact
Connectivity and muscular	adipose tissue	Adipose tissue	Exact
Respiratory	bronchus	Bronchus	Exact
Respiratory	bronchus	Bronchus	Exact
Nervous	brain	Cerebrum	Exact
Nervous	cerebral cortex	Brain stem	Similar
Nervous	cerebral cortex	Cerebrum	Exact
Nervous	cerebral cortex	Cerebrum	Exact
Nervous	cerebral cortex	Cerebrum	Exact
Nervous	cerebral cortex	Cerebrum	Exact
Nervous	cerebral cortex	Cerebrum	Exact
Nervous	cerebral cortex	Cerebrum	Exact
Nervous	frontal lobe	Brain stem	Similar
Nervous	frontal lobe	Cerebrum	Exact
Nervous	frontal lobe	Cerebrum	Exact
Nervous	frontal lobe	Cerebrum	Exact
Nervous	occipital lobe	Cerebrum	Exact
Nervous	occipital lobe	Cerebrum	Exact
Nervous	occipital lobe	Cerebrum	Exact
Nervous	occipital lobe	Cerebrum	Exact
Nervous	temporal lobe	Cerebrum	Exact
Nervous	temporal lobe	Cerebrum	Exact
Nervous	temporal lobe	Cerebrum	Exact
Nervous	temporal lobe	Cerebrum	Exact
Nervous	temporal lobe	Corpus callosum	Similar
Nervous	parietal lobe	Cerebrum	Exact
Nervous	parietal lobe	Cerebrum	Exact
Nervous	putamen	Cerebrum	Exact
Nervous	putamen	Cerebrum	Exact
Nervous	putamen	Cerebrum	Exact
Nervous	putamen	Cerebrum	Exact
Nervous	accumbens	Cerebrum	Exact
Nervous	accumbens	Cerebrum	Exact
Nervous	accumbens	Cerebrum	Exact
Nervous	accumbens	Brain stem	Similar
Nervous	accumbens	Cerebrum	Exact
Nervous	accumbens	Cerebrum	Exact
Nervous	accumbens	Cerebrum	Exact
Nervous	amygdala	Cerebrum	Exact
Nervous	amygdala	Cerebrum	Exact
Nervous	hippocampus	Brain stem	Similar
Nervous	hippocampus	Cerebrum	Exact
Nervous	hippocampus	Cerebrum	Exact
Nervous	hippocampus	Cerebrum	Exact
Nervous	thalamus	Brain stem	Similar
Nervous	thalamus	Cerebrum	Exact
Nervous	thalamus lateral nucleus	Cerebrum	Exact
Nervous	thalamus lateral nucleus	Cerebrum	Exact
Nervous	hypothalamus	Brain stem	Similar
Nervous	hypothalamus	Brain stem	Similar
Nervous	hypothalamus	Brain stem	Similar
Nervous	hypothalamus	Brain stem	Similar
Nervous	hypothalamus	Brain stem	Similar
Nervous	hypothalamus	Brain stem	Similar
Nervous	hypothalamus	Brain stem	Similar
Nervous	subthalamic nucleus	Spinal cord	Similar
Nervous	subthalamic nucleus	Brain stem	Similar
Nervous	caudate	Cerebrum	Exact
Nervous	caudate	Cerebrum	Exact
Nervous	caudate	Cerebrum	Exact
Nervous	gloubus pallidum external	Brain stem	Similar
Nervous	gloubus pallidum external	Brain stem	Similar
Nervous	gloubus pallidum internal	Brain stem	Similar
Nervous	gloubus pallidum internal	Brain stem	Similar
Nervous	gloubus pallidum internal	Brain stem	Similar
Nervous	corpus callosum	Corpus callosum	Exact
Nervous	corpus callosum	Corpus callosum	Exact
Nervous	corpus callosum	Corpus callosum	Exact
Nervous	corpus callosum	Corpus callosum	Exact
Nervous	cerebellum	Cerebellum	Exact
Nervous	cerebellum	Cerebellum	Exact
Nervous	cerebellum	Cerebellum	Exact
Nervous	cerebellum	Cerebellum	Exact
Nervous	cerebellum	Cerebellum	Exact
Nervous	cerebellum	Cerebellum	Exact
Nervous	cerebellar vermis	Cerebellum	Exact
Nervous	midbrain	Brain stem	Exact
Nervous	midbrain	Brain stem	Exact
Nervous	midbrain	Brain stem	Exact
Nervous	midbrain	Brain stem	Exact
Nervous	substantia nigra pars compacta	Brain stem	Exact
Nervous	substantia nigra pars compacta	Cerebrum	Similar
Nervous	substantia nigra pars compacta	Cerebrum	Similar
Nervous	substantia nigra pars compacta	Cerebrum	Similar
Nervous	substantia nigra reticulata	Brain stem	Exact
Nervous	substantia nigra reticulata	Brain stem	Exact
Nervous	ventral tegmental area	Brain stem	Exact
Nervous	ventral tegmental area	Brain stem	Exact
Nervous	ventral tegmental area	Brain stem	Exact
Nervous	ventral tegmental area	Brain stem	Exact
Nervous	vestibular nuclei	Brain stem	Exact
Nervous	vestibular nuclei	Brain stem	Exact
Nervous	vestibular nuclei	Brain stem	Exact
Nervous	medulla	Brain stem	Exact
Nervous	medulla	Brain stem	Exact
Nervous	medulla	Brain stem	Exact
Nervous	medulla	Brain stem	Exact
Nervous	medulla	Brain stem	Exact
Nervous	nodose nucleus	Brain stem	Exact
Nervous	nodose nucleus	Corpus callosum	Similar
Nervous	nodose nucleus	Brain stem	Exact
Nervous	spinal cord	Spinal cord	Exact
Nervous	trigeminal ganglion	PNS ganglion	Exact
Nervous	trigeminal ganglion	PNS ganglion	Exact
Nervous	trigeminal ganglion	PNS ganglion	Exact
Nervous	dorsal root ganglion	PNS ganglion	Exact
Nervous	dorsal root ganglion	PNS ganglion	Exact
Endocrine and salivary	adrenal gland cortex	Adrenal gland	Exact
Endocrine and salivary	thyroid gland	Thyroid gland	Exact
Endocrine and salivary	thyroid gland	Thyroid gland	Exact
Endocrine and salivary	thyroid gland	Thyroid gland	Exact
Endocrine and salivary	pituitary gland	Pituitary gland	Exact
Endocrine and salivary	pituitary gland	Pituitary gland	Exact
Endocrine and salivary	pituitary gland	Pituitary gland	Exact
Endocrine and salivary	pituitary gland	Pituitary gland	Exact
Endocrine and salivary	salivary gland	Salivary gland	Exact
Endocrine and salivary	salivary gland	Salivary gland	Exact
GI tract and organs	oral mucosa	Oral cavity	Exact
GI tract and organs	oral mucosa	Oral cavity	Exact
GI tract and organs	oral mucosa	Oral cavity	Exact
GI tract and organs	stomach	Stomach	Exact
GI tract and organs	stomach cardiac	Stomach	Exact
GI tract and organs	stomach cardiac	Stomach	Exact
GI tract and organs	stomach pyloric	Stomach	Exact
GI tract and organs	colon	Colorectal	Exact
GI tract and organs	colon cecum	Stomach	Wrong
GI tract and organs	colon cecum	Stomach	Wrong
GI tract and organs	liver	Liver	Exact
GI tract and organs	liver	Liver	Exact
GI tract and organs	pancreas	Stomach	Wrong
Urogenital	kidney medulla	Kidney	Exact
Urogenital	kidney medulla	Kidney	Exact
Urogenital	kidney medulla	Kidney	Exact
Urogenital	prostate	Prostate	Exact
Urogenital	prostate	Prostate	Exact
Urogenital	prostate	Prostate	Exact
Urogenital	prostate	Prostate	Exact
Urogenital	prostate	Prostate	Exact
Urogenital	prostate	Prostate	Exact
Urogenital	prostate	Prostate	Exact
Urogenital	prostate	Prostate	Exact
Urogenital	testis	Testis	Exact
Urogenital	testis	Testis	Exact
Gynecological and breast	uterus	Breast	Wrong
Gynecological and breast	endometrium	Uterus	Exact
Gynecological and breast	endometrium	Uterus	Exact
Gynecological and breast	endometrium	Stomach	Wrong
Gynecological and breast	endometrium	Uterus	Exact
Gynecological and breast	endometrium	Uterus	Exact
Gynecological and breast	endometrium	Uterus	Exact
Gynecological and breast	endometrium	Uterus	Exact
Gynecological and breast	endometrium	Uterus	Exact
Gynecological and breast	endometrium	Uterus	Exact
Gynecological and breast	endometrium	Uterus	Exact
Gynecological and breast	myometrium	Uterus	Exact
Gynecological and breast	myometrium	Uterus	Exact
Gynecological and breast	myometrium	Uterus	Exact
Gynecological and breast	myometrium	Uterus	Exact
Gynecological and breast	myometrium	Uterus	Exact
Gynecological and breast	myometrium	Uterus	Exact
Gynecological and breast	myometrium	Uterus	Exact
Gynecological and breast	myometrium	Uterus	Exact
Gynecological and breast	myometrium	Uterus	Exact
Gynecological and breast	myometrium	Uterus	Exact
Gynecological and breast	myometrium	Uterus	Exact
Gynecological and breast	placenta	Placenta	Exact
Gynecological and breast	ovary	Ovary	Exact
Gynecological and breast	ovary	Ovary	Exact
Gynecological and breast	ovary	Uterus	Wrong
Gynecological and breast	nipple	Breast	Exact
Gynecological and breast	nipple	Breast	Exact
Gynecological and breast	mammary gland	Breast	Exact
Gynecological and breast	mammary gland	Breast	Exact
